# Supplementary material for: Predicting Quality of Life in Women with Breast Cancer Who Engage in Physical Exercise: The Role of Psychological Variables
Source: Healthcare (Basel). 2023 Jul 21;11(14):2088. doi: 10.3390/healthcare11142088 (PMC10379105; doi:10.3390/healthcare11142088)
Supplement: Supplementary file 1 [file healthcare-11-02088-s001.zip]

Archive with 1 entries (1 files):
- healthcare-2476733-supplementary.xlsx
