# Supplementary material for: Predicting Quality of Life in Women with Breast Cancer Who Engage in Physical Exercise: The Role of Psychological Variables
Source: Healthcare (Basel). 2023 Jul 21;11(14):2088. doi: 10.3390/healthcare11142088 (PMC10379105; doi:10.3390/healthcare11142088)
Supplement: Supplementary file 1 [file healthcare-11-02088-s001.zip › healthcare-2476733-supplementary.xlsx]

## Sheet: Database
Sujeto	GRUPOEC	EDAD	GrupoTratamiento	MamaOperada	GrupoMamaOperada	LlevaBiopsia	GrupoBiopsia	LlevaLinfadenectomIa	GrupoLinfadenectomIa	EjercicioFisico	GrupoEjercicioFisico	EjercicioModerado	EjercicioVigoroso	EjercicioMuyVigoroso	BREQ1	BREQ2	BREQ3	BREQ4	BREQ5	BREQ6	BREQ7	BREQ8	BREQ9	BREQ10	BREQ11	BREQ12	BREQ13	BREQ14	BREQ15	BREQ16	BREQ17	BREQ18	BREQ19	BREQ20	BREQ21	BREQ22	BREQ23	NEC1	NEC2	NEC3	NEC4	NEC5	NEC6	NEC7	NEC8	NEC9	NEC10	NEC11	NEC12
Pepa Miro Moto	2	33	3	Derecha	1	Sí	1	No	2	No	2	3	0	0	3	4	4	4	4	3	4	3	4	3	4	4	4	3	4	4	4	4	4	4	5	4	5	4	3	4	4	4	4	4	4	4	4	4	4
PILAR ANTÚNEZ MONTERO	2	55	7	Derecha	1	Sí	1	No	2	Sí	1	9	0	0	1	3	5	5	3	1	1	1	5	3	1	5	1	1	3	3	5	5	1	3	1	5	1	5	3	1	3	3	3	3	3	3	5	3	3
M pilar Barra Moya	2	54	3	Izquierd	2	Sí	1	Sí	1	No	2	3	0	3	3	1	5	2	3	3	3	3	5	4	2	5	3	3	3	3	3	4	2	5	3	5	1	5	5	5	5	5	4	5	5	5	4	5	5
Isabel Muñoz Sánchez	2	61	7	Derecha	1	Sí	1	Sí	1	Sí	1	8	0	0	5	5	5	1	4	2	2	2	5	5	1	5	1	1	5	4	5	5	1	5	3	5	1	4	5	1	3	5	3	3	3	3	4	2	3
Jéssica Moreno Benet	2	35	3	Izquierd	2	No	2	No	2	No	2	6	0	0	1	1	5	3	2	1	1	1	5	1	1	1	1	1	1	3	5	3	1	2	1	3	1	3	5	3	3	5	3	4	3	3	3	2	2
María Eugenia García Gómez	2	54	7	Derecha	1	Sí	1	Sí	1	Sí	1	6	0	0	2	4	5	4	4	1	1	1	5	5	1	5	1	1	3	4	5	5	1	5	4	5	1	5	5	3	3	5	5	4	5	5	4	4	5
Isabel Soria Rivero	2	46	3	Derecha	1	Sí	1	No	2	Sí	1	11	1	0	3	1	5	3	4	1	1	1	3	3	1	3	1	1	3	1	3	3	1	5	3	3	1	3	3	1	5	3	3	5	5	3	3	3	5
OLGA Sánchez Martín	2	49	7	Derecha	1	Sí	1	No	2	Sí	1	0	7	0	3	2	5	5	5	1	1	1	4	4	1	4	1	1	4	3	5	5	1	4	3	5	1	3	3	1	4	5	3	4	4	4	5	4	5
Macarena López Martínez	2	45	6	Derecha	1	Sí	1	No	2	Sí	1	1	5	1	3	2	5	4	5	1	2	1	5	5	1	5	1	1	5	2	5	5	1	5	4	5	1	5	5	2	5	5	4	5	2	5	4	5	5
Begoña Crespo Soto	2	3	2	Izquierd	2	Sí	1	No	2	No	2	0	0	0	5	5	4	4	4	4	5	3	4	4	3	5	4	3	3	5	4	4	3	4	3	5	3	4	5	3	4	4	4	3	5	4	4	3	4
Mª MANUELA HERNÁNDEZ VAQUERO	2	75	8	Derecha	1	Sí	1	Sí	1	Sí	1	7	0	0	1	3	5	4	4	1	1	1	5	4	1	5	1	1	4	1	5	5	1	4	4	5	1	1	3	1	3	5	5	3	3	3	1	2	5
Ana Milagros Jiménez Nuñez	2	61	3	Izquierd	2	Sí	1	Sí	1	No	2	0	0	0	5	5	5	1	5	3	3	1	5	3	3	1	3	1	3	3	5	1	1	3	1	3	1	5	5	1	3	3	3	5	3	3	2	3	5
Esther Maria Martín Hernandez	2	3	3	Izquierd	2	Sí	1	Sí	1	Sí	1	6	0	0	3	5	5	4	5	1	4	4	5	4	1	4	1	5	4	3	5	4	2	4	4	4	1	3	4	3	2	3	4	2	3	3	3	2	3
Carolina Liron Miguel	2	48	8	Izquierd	2	Sí	1	Sí	1	Sí	1	0	4	0	1	1	5	3	4	1	1	1	4	3	1	3	1	1	4	4	5	4	1	4	4	5	1	5	3	2	3	5	4	5	5	5	5	4	5
Emília Rivas Castaño	2	74	1	Izquierd	2	Sí	1	No	2	Sí	1	7	0	0	1	1	5	5	5	1	1	1	5	5	1	5	1	1	5	1	5	5	1	5	1	5	1	5	5	2	5	5	1	5	5	5	1	5	5
Mª Teresa Sánchez Tercero	2	59	2	Derecha	1	Sí	1	No	2	No	2	0	0	0	1	2	4	4	4	1	1	1	3	3	1	4	1	1	4	2	3	4	1	3	3	4	1	3	2	2	2	2	3	3	1	3	4	3	4
Catalina Rodríguez Fernández	2	73	1	Derecha	1	No	2	Sí	1	No	2	0	0	0	3	3	3	3	4	4	4	4	4	4	3	4	3	4	3	3	4	4	4	4	4	4	4	3	3	3	3	3	3	4	4	4	4	4	4
Leonor Cáceres Fernández	2	65	2	Derecha	1	Sí	1	No	2	Sí	1	3	0	0	2	1	4	4	4	4	3	2	4	4	4	5	3	3	5	3	5	5	3	5	4	4	1	4	4	3	4	4	2	4	4	4	4	4	4
Almudena Vidarte Pulido	2	37	1	Izquierd	2	No	2	No	2	No	2	0	0	0	1	1	5	4	1	5	1	1	2	1	4	1	1	3	1	1	3	3	1	1	1	1	4	1	1	1	1	1	1	1	1	1	1	1	1
Hilaria Agundez Flores	2	67	4	Izquierd	2		#NULL!	Sí	1	Sí	1	3	0	0	5	4	5	4	4	2	4	3	4	4	1	4	2	1	4	3	4	4	4	4	2	4	2	4	4	4	3	3	4	4	4	4	5	4	4
Francisca Girón López	2	48	1	Derecha	1	Sí	1	Sí	1	No	2	0	0	0	4	2	4	2	3	3	4	3	2	2	3	2	2	3	2	2	2	2	2	2	2	2	3	5	5	1	5	5	2	5	5	5	1	5	5
Fabiola Carrasco Bravo	2	63	5	Derecha	1	Sí	1	Sí	1	Sí	1	0	0	0	5	5	5	2	2	3	4	5	4	1	3	2	4	3	2	3	5	2	4	2	1	2	2	3	5	1	1	5	3	1	5	3	3	3	5
ANGELICA DE JESUS RONCERO GARCIA	2	52	2	Derecha	1	Sí	1	Sí	1	Sí	1	7	0	0	1	1	5	1	5	1	1	1	5	5	1	5	1	1	4	1	5	5	1	5	1	5	1	5	5	4	5	5	5	5	5	5	5	5	5
Esperanza Isabel Cando Barreto	2	62	6	Izquierd	2	No	2	Sí	1	Sí	1	2	0	0	2	2	4	5	5	2	2	2	4	4	2	4	2	3	4	3	4	4	2	4	2	4	1	4	4	2	4	4	2	4	4	4	2	4	4
Teresa Sánchez Tercero	2	59	5	Derecha	1	Sí	1	No	2	Sí	1	9	7	0	1	4	5	4	4	2	1	4	5	4	2	5	2	2	4	4	4	5	1	4	3	5	1	4	4	1	3	3	2	4	2	3	3	3	3
María del Prado. Ollero. Álvarez.	2	58	7	Derecha	1	Sí	1	Sí	1	Sí	1	15	2	3	1	1	5	5	5	1	1	1	5	5	1	5	1	1	5	1	5	5	1	5	1	5	1	4	5	1	5	5	5	5	5	5	3	2	5
Maria Angeles Barriga Martin	1	55	5	Derecha	1	Sí	1	Sí	1	Sí	1	4	1	0	0	3	3	3	1	3	1	3	1	4	2	1	1	1	1	2	1	4	1	2	3	2	1	1	2	3	3	2	3	2	2	2	2	3	2
Cristina Calvo Redondo	1	41	1	Izquierd	2	No	2	Sí	1	Sí	1	3	0	0	1	2	5	4	3	1	1	1	3	2	1	3	1	1	2	1	4	4	1	4	1	4	4	3	4	1	2	3	1	2	4	2	3	2	3
ANA ISABEL CAMPOS ÍÑIGO	1	51	2	Izquierd	2	Sí	1	No	2	Sí	1	4	1	0	1	1	5	5	5	1	1	1	5	5	1	5	1	1	5	1	5	5	1	4	1	5	1	3	3	1	3	3	3	3	1	1	1	3	3
Amparo Corrales Barrado	1	41	3	Izquierd	2	Sí	1	Sí	1	No	2	0	0	0	2	3	3	2	1	3	2	3	2	5	1	3	1	1	3	4	3	2	4	3	1	3	1	3	4	2	1	5	1	3	3	2	1	1	5
Ana Echeverría Rodríguez	1	66	2	Derecha	1	No	2	No	2	Sí	1	4	0	0	2	3	5	3	4	1	4	1	4	3	1	2	3	1	2	4	5	4	4	3	1	3	1	4	2	2	3	4	4	2	4	4	2	3	4
Laura Gaspar Gutiérrez	1	43	3	Izquierd	2	Sí	1	No	2	Sí	1	5	5	5	1	3	5	5	5	5	1	1	5	5	1	5	1	1	5	3	4	5	1	5	3	5	1	5	5	1	5	5	1	5	5	5	1	5	5
Isabel Guerra Nevado	1	61	3	Derecha	1	Sí	1	Sí	1	Sí	1	0.1	0	0	0	1	1	5	5	4	3	1	1	4	4	1	2	1	1	3	1	5	5	1	3	1	3	1	3	4	2	2	4	3	4	5	4	4	2
Belén Halcón Villavicencio	1	60	5	Izquierd	2	Sí	1	Sí	1	Sí	1	3.5	1	0	3	1	5	3	3	1	3	1	4	4	1	3	1	5	3	1	4	3	1	4	4	3	1	4	3	3	4	3	3	4	5	4	3	4	5
María Inés Marchena Zambrano	1	51	3	Izquierd	2	No	2	Sí	1	Sí	1	3	3	0	1	1	5	4	5	1	1	1	4	3	1	4	1	1	3	1	4	5	1	4	1	4	1	3	5	1	3	5	3	4	5	4	3	3	5
Eva María Morales Gálvez	1	44	6	Izquierd	2	No	2	Sí	1	Sí	1	0	0	0	1	1	5	5	5	1	1	1	5	5	2	5	1	1	5	1	5	5	1	5	1	5	1	4	5	1	4	5	1	4	5	4	1	4	5
Paula Moreno Lafuente	1	32	1	Derecha	1	Sí	1	No	2	Sí	1	2	1	1	1	1	1	5	4	4	1	1	1	5	4	1	4	1	1	4	3	5	5	2	4	4	4	1	5	5	2	5	5	5	5	5	5	5	5
María Paz Ollero Alvarez	1	43	5	Izquierd	2	Sí	1	Sí	1	No	2	3	0	0	1	5	5	4	4	5	4	1	5	5	1	5	1	1	5	4	5	4	1	5	5	5	1	4	4	3	3	4	5	4	2	3	4	4	4
Rosabel Parra Malpartida	1	51	1	Derecha	1	Sí	1	Sí	1	Sí	1	5	0	0	1	1	5	1	2	1	1	1	5	3	1	2	1	1	2	2	5	5	1	3	1	5	1	3	5	4	3	5	1	5	5	5	1	3	5
Clara isabel Pastor Pinedo	1	60	5	Izquierd	2	Sí	1	Sí	1	Sí	1	3	0	0	3	3	5	4	4	1	4	3	5	4	1	4	3	1	4	2	4	4	1	3	3	4	1	4	3	3	3	4	4	4	4	4	5	4	5
Sofía Piñero Navero	1	45	3	Derecha	1	Sí	1	No	2	Sí	1	5	2	0	1	1	5	1	5	1	1	1	5	5	1	5	1	1	5	1	5	5	1	5	5	5	1	5	5	1	5	5	1	5	5	5	5	5	5
María de los Ángeles Rubio González	1	55	2	Izquierd	2	Sí	1	Sí	1	Sí	1	9	0	0	0	1	1	5	5	5	1	1	1	5	5	1	5	1	1	5	5	5	5	1	5	1	5	1	5	5	1	3	4	5	5	5	5	5	3
MARÍA DE LA MONTAÑA SILGADO JIMÉNEZ	1	52	2	Derecha	1	Sí	1	Sí	1	Sí	1	4	4	0	1	1	5	5	5	1	1	1	5	5	1	5	1	1	5	1	5	5	1	5	1	5	1	5	4	3	5	5	1	5	5	5	5	5	5
Noelia Santillana Amor	1	44	3	Izquierd	2	Sí	1	Sí	1	No	2	3	0	0	1	3	5	3	3	3	1	3	3	2	2	3	1	1	2	2	5	3	1	3	1	3	1	5	5	1	4	4	4	4	4	4	5	5	5
Lola Jiménez Molina	1	53	2	Derecha	1	Sí	1	No	2	Sí	1	7	0	0	3	5	4	4	3	5	4	4	3	3	2	3	2	2	2	3	3	3	2	3	1	3	1	3	2	2	1	3	3	2	3	3	4	2	3
María Rosa Rebollo Granados	1	60	1	Izquierd	2	No	2	No	2	Sí	1	1	1	0	5	1	5	5	5	1	3	1	5	4	1	4	1	1	4	1	5	5	1	5	1	5	1	5	1	1	2	4	5	4	1	4	5	4	5
[truncated: 100 more columns]
